# Supplementary material for: Changes in insulin receptor signaling underlie neoadjuvant metformin administration in breast cancer: a prospective window of opportunity neoadjuvant study
Source: Breast Cancer Res. 2015 Mar 3;17(1):32. doi: 10.1186/s13058-015-0540-0 (PMC4381495; doi:10.1186/s13058-015-0540-0)
Supplement: Additional file 7: — Correlative analyses of variables in patients treated with metformin. [file 13058_2015_540_MOESM7_ESM.xls]

## Sheet: notes
Additional File 7: Correlative analyses of variables in metformin treated patients
Spearman Correlations and P-values for Selected Variables
Spearman correlations and p-values were produced for the following variables, pre-metformin, post metformin, and change in value:
IR, p-AKT, p-ERK
p-AMPK, p-ACC, OCT1
insulin, glucose, homa, BMI
Ki67, TUNEL
Notes:
1) The correlation table with p-values are provided in Sheet#2
2) The correlations are in bold. Printed below each correlation is its P-value.
3) Variables are tagged as Pre-, Post- and Change- to indicate pre-metforman, post-metformin and change.
4) OCT1 was measured only at the POST occasion

## Sheet: correlations & P
	BMI-Pre	GLUCOSE-Pre	INS-Pre	HOMA-Pre	KI67R-Pre	TUNEL-Pre	IR-Pre	AKT-Pre	PERK-Pre	AMPK-Pre	ACC-Pre		BMI-Post	GLUCOSE-Post	INS-Post	HOMA-Post	KI67R-Post	TUNEL-Post	IR-Post	AKT-Post	PERK-Post	AMPK-Post	ACC-Post	Post-OCT1		BMI-Change	GLUCOSE-Change	INS-Change	HOMA-Change	KI67R-Change	TUNEL-Change	IR-Change	AKT-Change	PERK-Change	AMPK-Change	ACC-Change
BMI-Pre		0.42	0.46	0.48	0.04	-0.32	0.28	-0.02	0.13	0.08	0.15	BMI-Pre	0.99	0.13	0.29	0.29	0.08	0.05	0.35	-0.05	-0.08	-0.14	-0.11	0.01	BMI-Pre	-0.08	-0.35	-0.22	-0.26	-0.11	0.29	0.05	-0.1	-0.17	-0.25	-0.21
		0.0099	0.0045	0.0028	0.81	0.0453	0.086	0.9099	0.4219	0.624	0.3759		<0.0001	0.4351	0.0757	0.0811	0.6092	0.778	0.0322	0.7381	0.6057	0.3923	0.497	0.9454		0.6314	0.0325	0.1904	0.1172	0.4801	0.0695	0.7635	0.5548	0.3029	0.1316	0.199
GLUCOSE-Pre	0.42		0.41	0.57	0.09	-0.24	-0.02	-0.12	0.05	-0.18	-0.35	GLUCOSE-Pre	0.4	0.68	0.25	0.35	-0.1	-0.12	0.03	-0.12	-0.16	-0.14	-0.24	-0.14	GLUCOSE-Pre	-0.29	-0.6	-0.35	-0.42	-0.37	0.06	0.01	-0.12	-0.17	-0.06	0.01
	0.0099		0.0124	0.0004	0.5944	0.1385	0.8781	0.4727	0.7532	0.2747	0.0353		0.0127	<0.0001	0.1324	0.0312	0.5473	0.4541	0.8713	0.4413	0.3343	0.3984	0.1411	0.3965		0.0777	0.0002	0.0338	0.011	0.021	0.7018	0.9582	0.4475	0.3034	0.7268	0.9407
INS-Pre	0.46	0.41		0.97	0.02	-0.19	-0.07	0.34	0.19	0.1	-0.01	INS-Pre	0.47	0.26	0.64	0.63	0.02	0	0.09	0.01	0.11	0.06	-0.21	0.09	INS-Pre	-0.05	-0.26	-0.54	-0.56	-0.1	0.14	0.2	-0.29	0.04	-0.06	-0.24
	0.0045	0.0124		<0.0001	0.9122	0.2313	0.681	0.0359	0.249	0.5437	0.9747		0.0036	0.1072	0.0001	0.0001	0.8996	0.978	0.585	0.9444	0.4929	0.6907	0.196	0.5933		0.7663	0.1147	0.0011	0.0006	0.549	0.3914	0.2154	0.0732	0.8114	0.7003	0.1463
HOMA-Pre	0.48	0.57	0.97		0.04	-0.19	-0.07	0.32	0.18	0.07	-0.05	HOMA-Pre	0.49	0.38	0.62	0.64	0.01	-0.02	0.09	-0.03	0.08	0.04	-0.22	0.05	HOMA-Pre	-0.1	-0.32	-0.55	-0.58	-0.15	0.12	0.19	-0.33	0.01	-0.07	-0.19
	0.0028	0.0004	<0.0001		0.7876	0.251	0.6802	0.0507	0.2925	0.6575	0.7564		0.0026	0.0213	0.0002	0.0001	0.9505	0.9213	0.6023	0.8316	0.6061	0.8262	0.1837	0.7783		0.5294	0.0489	0.0008	0.0004	0.3572	0.4597	0.2497	0.0448	0.9643	0.6852	0.2388
KI67R-Pre	0.04	0.09	0.02	0.04		0.42	0.07	0.08	-0.11	0.02	0.24	KI67R-Pre	0.06	0.11	0.07	0.07	0.84	0.44	-0.2	-0.03	-0.45	0.31	0.34	-0.01	KI67R-Pre	-0.04	0.02	0.05	0.04	-0.24	0.08	-0.28	-0.01	-0.37	0.28	0.19
	0.81	0.5944	0.9122	0.7876		0.0105	0.6458	0.6381	0.5227	0.9024	0.1444		0.7242	0.506	0.6787	0.6564	<0.0001	0.0066	0.2229	0.8363	0.006	0.0574	0.0383	0.967		0.7835	0.8979	0.753	0.8054	0.1311	0.6145	0.0928	0.9644	0.0247	0.0833	0.2587
TUNEL-Pre	-0.32	-0.24	-0.19	-0.19	0.42		-0.14	0.01	-0.03	0.27	0.25	TUNEL-Pre	-0.33	0.02	-0.06	-0.04	0.44	0.34	-0.24	-0.21	-0.23	0.17	0.3	0.2	TUNEL-Pre	-0.11	0.4	0.16	0.2	0.09	-0.46	-0.08	-0.11	-0.16	0.12	0.08
	0.0453	0.1385	0.2313	0.251	0.0105		0.381	0.9311	0.8394	0.1042	0.1298		0.0398	0.8882	0.6938	0.7858	0.0066	0.0336	0.1447	0.1943	0.1538	0.2819	0.0665	0.2227		0.5017	0.0157	0.3332	0.2329	0.5703	0.0046	0.6074	0.4923	0.3434	0.4813	0.6292
IR-Pre	0.28	-0.02	-0.07	-0.07	0.07	-0.14		-0.1	-0.11	0.43	0.25	IR-Pre	0.24	-0.05	-0.05	-0.05	0.2	0.21	0.71	0.16	-0.23	0.19	0.07	0.08	IR-Pre	-0.14	-0.04	-0.02	-0.01	0.21	0.44	-0.4	0.21	-0.21	-0.07	0.02
	0.086	0.8781	0.681	0.6802	0.6458	0.381		0.5404	0.4899	0.0097	0.1217		0.1367	0.7811	0.7802	0.7829	0.21	0.1908	<0.0001	0.3258	0.1624	0.2327	0.6769	0.6225		0.3796	0.789	0.9057	0.9275	0.2021	0.0072	0.0143	0.2036	0.2114	0.6856	0.9221
AKT-Pre	-0.02	-0.12	0.34	0.32	0.08	0.01	-0.1		0.07	0.13	0.26	AKT-Pre	-0.01	0	0.3	0.27	0.05	-0.05	0.15	0.15	0.1	0.14	0.05	0.06	AKT-Pre	0.09	0.18	-0.04	-0.02	-0.16	0.04	0.25	-0.57	0.03	0.09	-0.1
	0.9099	0.4727	0.0359	0.0507	0.6381	0.9311	0.5404		0.6696	0.4135	0.1136		0.9344	0.9798	0.0666	0.0998	0.751	0.75	0.3663	0.3522	0.5562	0.3734	0.7655	0.7015		0.5917	0.2828	0.8192	0.9252	0.3341	0.8245	0.1288	0.0004	0.836	0.5642	0.5262
PERK-Pre	0.13	0.05	0.19	0.18	-0.11	-0.03	-0.11	0.07		-0.03	-0.05	PERK-Pre	0.1	-0.19	0.03	0.02	0.04	0.05	-0.07	-0.13	0	0.08	-0.21	0.2	PERK-Pre	-0.24	-0.35	-0.2	-0.21	-0.01	0.11	0.15	-0.19	-0.39	0.03	-0.26
	0.4219	0.7532	0.249	0.2925	0.5227	0.8394	0.4899	0.6696		0.8494	0.7893		0.5377	0.2427	0.8649	0.9246	0.8123	0.7526	0.6839	0.4353	0.9958	0.6312	0.2111	0.2224		0.1519	0.0354	0.2414	0.2008	0.936	0.5048	0.3633	0.2578	0.0205	0.8399	0.1289
AMPK-Pre	0.08	-0.18	0.1	0.07	0.02	0.27	0.43	0.13	-0.03		0.32	AMPK-Pre	0.05	-0.12	0	-0.01	0.08	0.22	0.32	0.18	0.04	0.05	0.08	0.06	AMPK-Pre	0.04	0.04	-0.13	-0.09	0.22	0.1	-0.2	0.1	0.03	-0.49	-0.23
	0.624	0.2747	0.5437	0.6575	0.9024	0.1042	0.0097	0.4135	0.8494		0.0532		0.7703	0.4865	0.9974	0.9353	0.6177	0.1757	0.0543	0.2822	0.8297	0.7476	0.6079	0.7332		0.8042	0.8208	0.4449	0.5807	0.1898	0.55	0.2214	0.5357	0.8756	0.0026	0.1682
ACC-Pre	0.15	-0.35	-0.01	-0.05	0.24	0.25	0.25	0.26	-0.05	0.32		ACC-Pre	0.16	-0.26	0.03	-0.03	0.37	0.26	0.19	0.06	-0.04	0.38	0.53	0.12	ACC-Pre	0.18	0.3	0.04	0.1	0.12	0.06	-0.12	-0.09	-0.04	0.18	-0.19
	0.3759	0.0353	0.9747	0.7564	0.1444	0.1298	0.1217	0.1136	0.7893	0.0532			0.3209	0.1247	0.8768	0.8429	0.0264	0.1159	0.2475	0.7263	0.8029	0.0214	0.0013	0.4677		0.276	0.0687	0.8002	0.5359	0.4841	0.7265	0.4773	0.5924	0.8228	0.2786	0.2401
BMI-Post	0.99	0.4	0.47	0.49	0.06	-0.33	0.24	-0.01	0.1	0.05	0.16	BMI-Post		0.12	0.31	0.3	0.08	0.05	0.32	-0.06	-0.08	-0.14	-0.08	0	BMI-Post	0.02	-0.35	-0.22	-0.26	-0.13	0.28	0.05	-0.1	-0.15	-0.23	-0.19
	<0.0001	0.0127	0.0036	0.0026	0.7242	0.0398	0.1367	0.9344	0.5377	0.7703	0.3209			0.449	0.0581	0.0674	0.6022	0.774	0.0522	0.7225	0.6225	0.3969	0.622	0.9969		0.9249	0.0333	0.1824	0.1111	0.4177	0.0827	0.765	0.5394	0.3758	0.1541	0.2519
	BMI-Pre	GLUCOSE-Pre	INS-Pre	HOMA-Pre	KI67R-Pre	TUNEL-Pre	IR-Pre	AKT-Pre	PERK-Pre	AMPK-Pre	ACC-Pre		BMI-Post	GLUCOSE-Post	INS-Post	HOMA-Post	KI67R-Post	TUNEL-Post	IR-Post	AKT-Post	PERK-Post	AMPK-Post	ACC-Post	Post-OCT1		BMI-Change	GLUCOSE-Change	INS-Change	HOMA-Change	KI67R-Change	TUNEL-Change	IR-Change	AKT-Change	PERK-Change	AMPK-Change	ACC-Change
GLUCOSE-Post	0.13	0.68	0.26	0.38	0.11	0.02	-0.05	0	-0.19	-0.12	-0.26	GLUCOSE-Post	0.12		0.49	0.62	-0.04	-0.12	-0.09	-0.27	-0.29	-0.23	-0.31	-0.06	GLUCOSE-Post	-0.19	0.09	0.13	0.1	-0.28	-0.1	-0.15	-0.23	-0.13	-0.09	-0.08
	0.4351	<0.0001	0.1072	0.0213	0.506	0.8882	0.7811	0.9798	0.2427	0.4865	0.1247		0.449		0.0028	0.0002	0.7936	0.4528	0.592	0.1065	0.0828	0.1649	0.0605	0.7052		0.2408	0.5667	0.4328	0.5607	0.086	0.55	0.3694	0.1594	0.4459	0.5814	0.6266
INS-Post	0.29	0.25	0.64	0.62	0.07	-0.06	-0.05	0.3	0.03	0	0.03	INS-Post	0.31	0.49		0.98	0.06	-0.14	-0.11	-0.09	-0.11	-0.11	-0.22	-0.05	INS-Post	-0.03	0.12	0.22	0.18	-0.15	-0.1	-0.04	-0.3	-0.05	-0.03	-0.27
	0.0757	0.1324	0.0001	0.0002	0.6787	0.6938	0.7802	0.0666	0.8649	0.9974	0.8768		0.0581	0.0028		<0.0001	0.708	0.3935	0.5224	0.5931	0.5175	0.4869	0.1825	0.7429		0.8688	0.4636	0.1804	0.2782	0.3508	0.5362	0.8069	0.0686	0.7496	0.8585	0.1091
HOMA-Post	0.29	0.35	0.63	0.64	0.07	-0.04	-0.05	0.27	0.02	-0.01	-0.03	HOMA-Post	0.3	0.62	0.98		0.06	-0.15	-0.11	-0.12	-0.14	-0.16	-0.27	-0.06	HOMA-Post	-0.07	0.12	0.2	0.16	-0.16	-0.11	-0.06	-0.31	-0.08	-0.06	-0.28
	0.0811	0.0312	0.0001	0.0001	0.6564	0.7858	0.7829	0.0998	0.9246	0.9353	0.8429		0.0674	0.0002	<0.0001		0.7077	0.3732	0.5152	0.4596	0.3806	0.3446	0.096	0.7085		0.6541	0.4797	0.2208	0.3318	0.329	0.4895	0.7068	0.0614	0.6329	0.6976	0.0926
KI67R-Post	0.08	-0.1	0.02	0.01	0.84	0.44	0.2	0.05	0.04	0.08	0.37	KI67R-Post	0.08	-0.04	0.06	0.06		0.58	-0.04	0.07	-0.35	0.32	0.36	0.13	KI67R-Post	-0.08	0.16	0.04	0.04	0.24	0.19	-0.19	0.1	-0.35	0.26	0.07
	0.6092	0.5473	0.8996	0.9505	<0.0001	0.0066	0.21	0.751	0.8123	0.6177	0.0264		0.6022	0.7936	0.708	0.7077		0.0003	0.7917	0.6488	0.031	0.0481	0.0285	0.4308		0.6013	0.3227	0.7964	0.8069	0.146	0.236	0.256	0.558	0.0354	0.1209	0.6893
TUNEL-Post	0.05	-0.12	0	-0.02	0.44	0.34	0.21	-0.05	0.05	0.22	0.26	TUNEL-Post	0.05	-0.12	-0.14	-0.15	0.58		0.24	0.21	-0.04	0.23	0.21	0.33	TUNEL-Post	-0.02	0.09	-0.18	-0.18	0.34	0.62	0.09	0.2	-0.1	0.07	-0.03
	0.778	0.4541	0.978	0.9213	0.0066	0.0336	0.1908	0.75	0.7526	0.1757	0.1159		0.774	0.4528	0.3935	0.3732	0.0003		0.1502	0.1903	0.7934	0.1484	0.1912	0.0447		0.9061	0.5987	0.2645	0.276	0.0386	0.0001	0.5686	0.2087	0.566	0.6673	0.8316
IR-Post	0.35	0.03	0.09	0.09	-0.2	-0.24	0.71	0.15	-0.07	0.32	0.19	IR-Post	0.32	-0.09	-0.11	-0.11	-0.04	0.24		0.19	0.05	0.2	-0.12	0.29	IR-Post	-0.13	-0.09	-0.21	-0.19	0.29	0.56	0.32	0.01	0	-0.04	-0.21
	0.0322	0.8713	0.585	0.6023	0.2229	0.1447	<0.0001	0.3663	0.6839	0.0543	0.2475		0.0522	0.592	0.5224	0.5152	0.7917	0.1502		0.2441	0.7649	0.2293	0.4543	0.0754		0.4322	0.5728	0.2153	0.256	0.0812	0.0007	0.0493	0.9666	0.9978	0.7963	0.2157
AKT-Post	-0.05	-0.12	0.01	-0.03	-0.03	-0.21	0.16	0.15	-0.13	0.18	0.06	AKT-Post	-0.06	-0.27	-0.09	-0.12	0.07	0.21	0.19		0.36	0.02	0.17	-0.16	AKT-Post	0.05	-0.19	-0.1	-0.13	0.3	0.36	-0.04	0.69	0.33	-0.11	0.04
	0.7381	0.4413	0.9444	0.8316	0.8363	0.1943	0.3258	0.3522	0.4353	0.2822	0.7263		0.7225	0.1065	0.5931	0.4596	0.6488	0.1903	0.2441		0.0282	0.9153	0.3018	0.3337		0.7504	0.2596	0.5407	0.4282	0.062	0.0247	0.8246	<0.0001	0.0449	0.5031	0.7927
PERK-Post	-0.08	-0.16	0.11	0.08	-0.45	-0.23	-0.23	0.1	0	0.04	-0.04	PERK-Post	-0.08	-0.29	-0.11	-0.14	-0.35	-0.04	0.05	0.36		-0.16	0.09	0	PERK-Post	0.15	0	-0.22	-0.21	0.27	0.11	0.29	0.22	0.9	-0.18	0.04
	0.6057	0.3343	0.4929	0.6061	0.006	0.1538	0.1624	0.5562	0.9958	0.8297	0.8029		0.6225	0.0828	0.5175	0.3806	0.031	0.7934	0.7649	0.0282		0.325	0.6005	0.989		0.3555	0.9763	0.1751	0.2065	0.0908	0.5001	0.0748	0.1799	<0.0001	0.263	0.8183
AMPK-Post	-0.14	-0.14	0.06	0.04	0.31	0.17	0.19	0.14	0.08	0.05	0.38	AMPK-Post	-0.14	-0.23	-0.11	-0.16	0.32	0.23	0.2	0.02	-0.16		0.42	0.45	AMPK-Post	0.01	0.01	-0.18	-0.18	0.06	0.14	0.08	0	-0.17	0.81	0.25
	0.3923	0.3984	0.6907	0.8262	0.0574	0.2819	0.2327	0.3734	0.6312	0.7476	0.0214		0.3969	0.1649	0.4869	0.3446	0.0481	0.1484	0.2293	0.9153	0.325		0.0089	0.0057		0.9717	0.96	0.2627	0.2835	0.724	0.3931	0.6259	0.984	0.298	<0.0001	0.1301
ACC-Post	-0.11	-0.24	-0.21	-0.22	0.34	0.3	0.07	0.05	-0.21	0.08	0.53	ACC-Post	-0.08	-0.31	-0.22	-0.27	0.36	0.21	-0.12	0.17	0.09	0.42		-0.05	ACC-Post	0.24	0.16	0.05	0.08	0.18	-0.09	-0.19	0.14	0.12	0.34	0.7
	0.497	0.1411	0.196	0.1837	0.0383	0.0665	0.6769	0.7655	0.2111	0.6079	0.0013		0.622	0.0605	0.1825	0.096	0.0285	0.1912	0.4543	0.3018	0.6005	0.0089		0.752		0.1417	0.3235	0.7711	0.629	0.2676	0.5869	0.2398	0.3874	0.4604	0.0404	<0.0001
Post-OCT1	0.01	-0.14	0.09	0.05	-0.01	0.2	0.08	0.06	0.2	0.06	0.12	Post-OCT1	0	-0.06	-0.05	-0.06	0.13	0.33	0.29	-0.16	0	0.45	-0.05		Post-OCT1	-0.23	0.23	-0.09	-0.07	0.28	0.18	0.3	-0.09	-0.04	0.37	-0.12
	0.9454	0.3965	0.5933	0.7783	0.967	0.2227	0.6225	0.7015	0.2224	0.7332	0.4677		0.9969	0.7052	0.7429	0.7085	0.4308	0.0447	0.0754	0.3337	0.989	0.0057	0.752			0.1573	0.1653	0.5811	0.6771	0.0797	0.2784	0.0644	0.5743	0.8243	0.0258	0.4755
	BMI-Pre	GLUCOSE-Pre	INS-Pre	HOMA-Pre	KI67R-Pre	TUNEL-Pre	IR-Pre	AKT-Pre	PERK-Pre	AMPK-Pre	ACC-Pre		BMI-Post	GLUCOSE-Post	INS-Post	HOMA-Post	KI67R-Post	TUNEL-Post	IR-Post	AKT-Post	PERK-Post	AMPK-Post	ACC-Post	Post-OCT1		BMI-Change	GLUCOSE-Change	INS-Change	HOMA-Change	KI67R-Change	TUNEL-Change	IR-Change	AKT-Change	PERK-Change	AMPK-Change	ACC-Change
BMI-Change	-0.08	-0.29	-0.05	-0.1	-0.04	-0.11	-0.14	0.09	-0.24	0.04	0.18	BMI-Change	0.02	-0.19	-0.03	-0.07	-0.08	-0.02	-0.13	0.05	0.15	0.01	0.24	-0.23	BMI-Change		0.09	0.01	0.04	0.06	-0.03	-0.03	0.02	0.25	-0.06	0.12
	0.6314	0.0777	0.7663	0.5294	0.7835	0.5017	0.3796	0.5917	0.1519	0.8042	0.276		0.9249	0.2408	0.8688	0.6541	0.6013	0.9061	0.4322	0.7504	0.3555	0.9717	0.1417	0.1573			0.5754	0.94	0.7901	0.7344	0.8628	0.8775	0.9046	0.137	0.7324	0.4777
GLUCOSE-Change	-0.35	-0.6	-0.26	-0.32	0.02	0.4	-0.04	0.18	-0.35	0.04	0.3	GLUCOSE-Change	-0.35	0.09	0.12	0.12	0.16	0.09	-0.09	-0.19	0	0.01	0.16	0.23	GLUCOSE-Change	0.09		0.56	0.63	0.32	-0.19	-0.08	-0.16	0.13	0.1	0.02
	0.0325	0.0002	0.1147	0.0489	0.8979	0.0157	0.789	0.2828	0.0354	0.8208	0.0687		0.0333	0.5667	0.4636	0.4797	0.3227	0.5987	0.5728	0.2596	0.9763	0.96	0.3235	0.1653		0.5754		0.0006	0.0001	0.0503	0.2401	0.6447	0.3349	0.4393	0.5569	0.906
INS-Change	-0.22	-0.35	-0.54	-0.55	0.05	0.16	-0.02	-0.04	-0.2	-0.13	0.04	INS-Change	-0.22	0.13	0.22	0.2	0.04	-0.18	-0.21	-0.1	-0.22	-0.18	0.05	-0.09	INS-Change	0.01	0.56		0.99	-0.01	-0.28	-0.24	0.02	-0.09	0.04	0.04
	0.1904	0.0338	0.0011	0.0008	0.753	0.3332	0.9057	0.8192	0.2414	0.4449	0.8002		0.1824	0.4328	0.1804	0.2208	0.7964	0.2645	0.2153	0.5407	0.1751	0.2627	0.7711	0.5811		0.94	0.0006		<0.0001	0.9409	0.0941	0.1477	0.8958	0.608	0.8127	0.7944
HOMA-Change	-0.26	-0.42	-0.56	-0.58	0.04	0.2	-0.01	-0.02	-0.21	-0.09	0.1	HOMA-Change	-0.26	0.1	0.18	0.16	0.04	-0.18	-0.19	-0.13	-0.21	-0.18	0.08	-0.07	HOMA-Change	0.04	0.63	0.99		0.02	-0.29	-0.23	-0.01	-0.07	0.03	0.03
	0.1172	0.011	0.0006	0.0004	0.8054	0.2329	0.9275	0.9252	0.2008	0.5807	0.5359		0.1111	0.5607	0.2782	0.3318	0.8069	0.276	0.256	0.4282	0.2065	0.2835	0.629	0.6771		0.7901	0.0001	<0.0001		0.9156	0.0771	0.171	0.9323	0.6597	0.8472	0.8439
KI67R-Change	-0.11	-0.37	-0.1	-0.15	-0.24	0.09	0.21	-0.16	-0.01	0.22	0.12	KI67R-Change	-0.13	-0.28	-0.15	-0.16	0.24	0.34	0.29	0.3	0.27	0.06	0.18	0.28	KI67R-Change	0.06	0.32	-0.01	0.02		0.24	0.18	0.37	0.22	-0.08	0.01
	0.4801	0.021	0.549	0.3572	0.1311	0.5703	0.2021	0.3341	0.936	0.1898	0.4841		0.4177	0.086	0.3508	0.329	0.146	0.0386	0.0812	0.062	0.0908	0.724	0.2676	0.0797		0.7344	0.0503	0.9409	0.9156		0.1395	0.2689	0.0225	0.1866	0.6351	0.9465
TUNEL-Change	0.29	0.06	0.14	0.12	0.08	-0.46	0.44	0.04	0.11	0.1	0.06	TUNEL-Change	0.28	-0.1	-0.1	-0.11	0.19	0.62	0.56	0.36	0.11	0.14	-0.09	0.18	TUNEL-Change	-0.03	-0.19	-0.28	-0.29	0.24		0.15	0.22	-0.03	-0.02	-0.13
	0.0695	0.7018	0.3914	0.4597	0.6145	0.0046	0.0072	0.8245	0.5048	0.55	0.7265		0.0827	0.55	0.5362	0.4895	0.236	0.0001	0.0007	0.0247	0.5001	0.3931	0.5869	0.2784		0.8628	0.2401	0.0941	0.0771	0.1395		0.3463	0.1731	0.8389	0.8945	0.4117
IR-Change	0.05	0.01	0.2	0.19	-0.28	-0.08	-0.4	0.25	0.15	-0.2	-0.12	IR-Change	0.05	-0.15	-0.04	-0.06	-0.19	0.09	0.32	-0.04	0.29	0.08	-0.19	0.3	IR-Change	-0.03	-0.08	-0.24	-0.23	0.18	0.15		-0.28	0.19	0.15	-0.21
	0.7635	0.9582	0.2154	0.2497	0.0928	0.6074	0.0143	0.1288	0.3633	0.2214	0.4773		0.765	0.3694	0.8069	0.7068	0.256	0.5686	0.0493	0.8246	0.0748	0.6259	0.2398	0.0644		0.8775	0.6447	0.1477	0.171	0.2689	0.3463		0.0876	0.2512	0.3564	0.1982
AKT-Change	-0.1	-0.12	-0.29	-0.33	-0.01	-0.11	0.21	-0.57	-0.19	0.1	-0.09	AKT-Change	-0.1	-0.23	-0.3	-0.31	0.1	0.2	0.01	0.69	0.22	0	0.14	-0.09	AKT-Change	0.02	-0.16	0.02	-0.01	0.37	0.22	-0.28		0.27	-0.1	0.14
	0.5548	0.4475	0.0732	0.0448	0.9644	0.4923	0.2036	0.0004	0.2578	0.5357	0.5924		0.5394	0.1594	0.0686	0.0614	0.558	0.2087	0.9666	<0.0001	0.1799	0.984	0.3874	0.5743		0.9046	0.3349	0.8958	0.9323	0.0225	0.1731	0.0876		0.105	0.5344	0.4064
PERK-Change	-0.17	-0.17	0.04	0.01	-0.37	-0.16	-0.21	0.03	-0.39	0.03	-0.04	PERK-Change	-0.15	-0.13	-0.05	-0.08	-0.35	-0.1	0	0.33	0.9	-0.17	0.12	-0.04	PERK-Change	0.25	0.13	-0.09	-0.07	0.22	-0.03	0.19	0.27		-0.17	0.11
	0.3029	0.3034	0.8114	0.9643	0.0247	0.3434	0.2114	0.836	0.0205	0.8756	0.8228		0.3758	0.4459	0.7496	0.6329	0.0354	0.566	0.9978	0.0449	<0.0001	0.298	0.4604	0.8243		0.137	0.4393	0.608	0.6597	0.1866	0.8389	0.2512	0.105		0.3086	0.5298
AMPK-Change	-0.25	-0.06	-0.06	-0.07	0.28	0.12	-0.07	0.09	0.03	-0.49	0.18	AMPK-Change	-0.23	-0.09	-0.03	-0.06	0.26	0.07	-0.04	-0.11	-0.18	0.81	0.34	0.37	AMPK-Change	-0.06	0.1	0.04	0.03	-0.08	-0.02	0.15	-0.1	-0.17		0.35
	0.1316	0.7268	0.7003	0.6852	0.0833	0.4813	0.6856	0.5642	0.8399	0.0026	0.2786		0.1541	0.5814	0.8585	0.6976	0.1209	0.6673	0.7963	0.5031	0.263	<0.0001	0.0404	0.0258		0.7324	0.5569	0.8127	0.8472	0.6351	0.8945	0.3564	0.5344	0.3086		0.0355
ACC-Change	-0.21	0.01	-0.24	-0.19	0.19	0.08	0.02	-0.1	-0.26	-0.23	-0.19	ACC-Change	-0.19	-0.08	-0.27	-0.28	0.07	-0.03	-0.21	0.04	0.04	0.25	0.7	-0.12	ACC-Change	0.12	0.02	0.04	0.03	0.01	-0.13	-0.21	0.14	0.11	0.35
	0.199	0.9407	0.1463	0.2388	0.2587	0.6292	0.9221	0.5262	0.1289	0.1682	0.2401		0.2519	0.6266	0.1091	0.0926	0.6893	0.8316	0.2157	0.7927	0.8183	0.1301	<0.0001	0.4755		0.4777	0.906	0.7944	0.8439	0.9465	0.4117	0.1982	0.4064	0.5298	0.0355
